# Supplementary material for: Target Enrichment Metagenomics Reveals Human Pegivirus-1 in Pediatric Hematopoietic Stem Cell Transplantation Recipients
Source: Viruses. 2022 Apr 12;14(4):796. doi: 10.3390/v14040796 (PMC9025367; doi:10.3390/v14040796)
Supplement: Supplementary file 1 [file viruses-14-00796-s001.zip]

Archive with 1 entries (1 files):
- viruses-1651788-supplementary.pdf
